# Supplementary material for: Long-Term Performance of a Hybrid-Flow Constructed Wetlands System for Urban Wastewater Treatment in Caldera de Tirajana (Santa Lucía, Gran Canaria, Spain)
Source: Int J Environ Res Public Health. 2022 Nov 11;19(22):14871. doi: 10.3390/ijerph192214871 (PMC9690933; doi:10.3390/ijerph192214871)
Supplement: Supplementary file 1 [file ijerph-19-14871-s001.zip]

Archive with 6 entries (6 files):
- Figure S1.pdf
- Figure S2.pdf
- Figures S3.1 to S3.20.pdf
- Figures S4.1 and S4.2.pdf
- Table S5.1.pdf
- Tables S6.1 to S6.3.pdf
